# Supplementary material for: Chemi-Inspired Silicon Allotropes—Experimentally Accessible Si9 Cages as Proposed Building Block for 1D Polymers, 2D Sheets, Single-Walled Nanotubes, and Nanoparticles
Source: Molecules. 2022 Jan 26;27(3):822. doi: 10.3390/molecules27030822 (PMC8838638; doi:10.3390/molecules27030822)
Supplement: Supplementary file 1 [file molecules-27-00822-s001.zip]

Archive with 1 entries (1 files):
- molecules-1545441-supplementary.pdf
